# Supplementary material for: Beyond Nitrogen in the Oxygen Reduction Reaction on Nitrogen-Doped Carbons: A NEXAFS Investigation
Source: Nanomaterials (Basel). 2021 May 1;11(5):1198. doi: 10.3390/nano11051198 (PMC8147284; doi:10.3390/nano11051198)
Supplement: Supplementary file 1 [file nanomaterials-11-01198-s001.zip]

Archive with 1 entries (1 files):
- nanomaterials-1210923-supplementary.pdf
